# Supplementary material for: Effects of transcranial direct current stimulation and mindful walking on directional brain connectivity: An isolated effective coherence analysis
Source: Clin Neurophysiol Pract. 2026 Jul 13;11:593–600. doi: 10.1016/j.cnp.2026.07.006 (PMC13400282; doi:10.1016/j.cnp.2026.07.006)
Supplement: Supplementary material 1 — file. [file mmc1.xlsx]

## Sheet: Sheet1
Supplementary table 1
		Active stim_RS(n = 19)					Active stim_MW(n = 28)					Sham stim_MW(n = 30)
		pre iCoh value		post iCoh value			pre iCoh value		post iCoh value			pre iCoh value		post iCoh value
		M	SD	M	SD		M	SD	M	SD		M	SD	M	SD
	Default Mode Network: theta band
	mPFC_to_PCC	0.01668	0.03316	0.01675	0.03111		0.02972	0.08867	0.01213	0.01798		0.01756	0.03336	0.01523	0.02756
	mPFC_to_left-IPL	0.04297	0.09257	0.01879	0.03289		0.04627	0.07018	0.02645	0.06887		0.04646	0.09736	0.0231	0.05947
	mPFC_to_right-IPL	0.04192	0.08619	0.04765	0.07151		0.02696	0.03994	0.01832	0.04576		0.00854	0.01325	0.01109	0.02053
	mPFC_to_rACC	0.06881	0.127	0.04603	0.07631		0.06955	0.09325	0.03234	0.03889		0.05822	0.11986	0.06491	0.12052
	PCC_to_mPFC	0.00523	0.00752	0.00286	0.00403		0.00299	0.00718	0.00177	0.00323		0.00348	0.00992	0.00336	0.0068
	PCC_to_left-IPL	0.03738	0.08337	0.04337	0.06435		0.01027	0.03039	0.00852	0.01266		0.00825	0.01864	0.00465	0.00591
	PCC_to_right-IPL	0.03114	0.05384	0.04471	0.05952		0.00893	0.01796	0.01774	0.05498		0.00298	0.00435	0.00696	0.01894
	PCC_to_rACC	0.00539	0.00866	0.00397	0.00583		0.0026	0.00319	0.00174	0.00282		0.00339	0.01161	0.00319	0.00596
	left-IPL_to_mPFC	0.00264	0.00434	0.00496	0.00366		0.00363	0.00564	0.00311	0.00888		0.00614	0.01648	0.01043	0.0244
	left-IPL_to_PCC	0.02182	0.04621	0.02488	0.05013		0.01085	0.04168	0.00632	0.00973		0.00951	0.03403	0.00882	0.0247
	left-IPL_to_right-IPL	0.00893	0.0171	0.01599	0.02575		0.00579	0.00752	0.00771	0.01448		0.00584	0.01116	0.00206	0.0029
	left-IPL_to_rACC	0.00378	0.00613	0.00917	0.01681		0.00334	0.00447	0.00348	0.00892		0.00656	0.02144	0.01052	0.02691
	right-IPL_to_mPFC	0.00554	0.01191	0.00346	0.00336		0.00377	0.00819	0.0026	0.0038		0.00326	0.00571	0.00267	0.00415
	right-IPL_to_PCC	0.01311	0.02109	0.01437	0.02047		0.01929	0.05849	0.02843	0.0804		0.00447	0.00712	0.00721	0.02396
	right-IPL_to_left-IPL	0.01777	0.03415	0.01287	0.02358		0.00617	0.01437	0.00436	0.00605		0.00284	0.0036	0.00293	0.00516
	right-IPL_to_rACC	0.00393	0.00807	0.00422	0.00374		0.00561	0.00865	0.00213	0.00264		0.00402	0.00871	0.00259	0.00359
	rACC_to_mPFC	0.08001	0.17471	0.14318	0.22306		0.07768	0.08881	0.05545	0.07701		0.08532	0.1246	0.07846	0.12544
	rACC_to_PCC	0.02868	0.07266	0.03952	0.11736		0.02673	0.06785	0.01568	0.02306		0.01561	0.02887	0.01598	0.03254
	rACC_to_left-IPL	0.04386	0.07761	0.0452	0.11688		0.04471	0.08582	0.02811	0.07092		0.06005	0.12648	0.0271	0.06829
	rACC_to_right-IPL	0.04138	0.07967	0.07753	0.17494		0.016	0.02022	0.01692	0.03909		0.01195	0.01967	0.0085	0.01567
	Default Mode Network: alpha band
	mPFC_to_PCC	0.02155	0.03569	0.01613	0.02122		0.04713	0.10438	0.0296	0.04754		0.04014	0.07221	0.02722	0.04401
	mPFC_to_left-IPL	0.04628	0.09344	0.01768	0.03028		0.06144	0.08255	0.03061	0.07369		0.06937	0.12265	0.04116	0.10238
	mPFC_to_right-IPL	0.04721	0.08289	0.04409	0.06656		0.04278	0.06376	0.0283	0.0654		0.01602	0.01877	0.01891	0.03101
	mPFC_to_rACC	0.06869	0.1384	0.04577	0.07569		0.08398	0.10452	0.04149	0.04947		0.06912	0.11122	0.08955	0.17647
	PCC_to_mPFC	0.00865	0.01195	0.00322	0.00457		0.0063	0.01637	0.00445	0.00852		0.00724	0.02022	0.00793	0.01904
	PCC_to_left-IPL	0.0467	0.07801	0.05849	0.07694		0.01811	0.04014	0.02155	0.03111		0.0187	0.0392	0.01155	0.01581
	PCC_to_right-IPL	0.03904	0.05365	0.05773	0.06771		0.01632	0.02502	0.03285	0.08262		0.00742	0.0105	0.01529	0.04348
	PCC_to_rACC	0.00974	0.01599	0.00453	0.00588		0.00502	0.00651	0.00446	0.0075		0.00637	0.02225	0.00767	0.01674
	left-IPL_to_mPFC	0.00377	0.00682	0.00499	0.00382		0.00565	0.00911	0.00362	0.00923		0.00774	0.01871	0.01149	0.02731
	left-IPL_to_PCC	0.02711	0.04996	0.03053	0.05262		0.01842	0.05741	0.01553	0.02437		0.01596	0.04386	0.01759	0.03852
	left-IPL_to_right-IPL	0.01067	0.01992	0.02045	0.0294		0.00923	0.01081	0.01299	0.02307		0.01106	0.01913	0.00474	0.00774
	left-IPL_to_rACC	0.00437	0.00638	0.00673	0.00728		0.00495	0.00588	0.00415	0.00931		0.00808	0.02339	0.01104	0.02789
	right-IPL_to_mPFC	0.00652	0.01349	0.00381	0.00447		0.00408	0.00813	0.00339	0.00443		0.00545	0.00985	0.00444	0.00781
	right-IPL_to_PCC	0.02679	0.04719	0.02156	0.03243		0.02794	0.07007	0.03938	0.09141		0.01173	0.01783	0.01616	0.05829
	right-IPL_to_left-IPL	0.02125	0.03555	0.01739	0.02499		0.01002	0.02039	0.00778	0.01078		0.007	0.00933	0.0062	0.01247
	right-IPL_to_rACC	0.00499	0.00933	0.00514	0.00639		0.00654	0.00938	0.0031	0.00353		0.00601	0.0112	0.00438	0.00704
	rACC_to_mPFC	0.07354	0.15815	0.15563	0.24373		0.11926	0.153	0.07108	0.11425		0.11834	0.18887	0.09174	0.13673
	rACC_to_PCC	0.03867	0.08627	0.0319	0.07579		0.0581	0.14018	0.0349	0.05456		0.04054	0.07186	0.02769	0.05204
	rACC_to_left-IPL	0.04737	0.07841	0.04496	0.10398		0.07522	0.14271	0.03414	0.07572		0.08578	0.15632	0.04708	0.10389
	rACC_to_right-IPL	0.05286	0.10685	0.08035	0.16812		0.035	0.05589	0.0305	0.08403		0.02678	0.04355	0.01899	0.03558
	Executive Control Network: theta band
	rACC_to_left-DLPFC	0.00988	0.0125	0.0314	0.06263		0.0241	0.0327	0.0149	0.02825		0.02552	0.05757	0.01345	0.02992
	rACC_to_right-DLPFC	0.02252	0.04753	0.01417	0.024		0.0139	0.0328	0.01602	0.02153		0.02173	0.04217	0.01054	0.01552
	left-DLPFC_to_rACC	0.01542	0.02696	0.01169	0.01647		0.0215	0.04606	0.00891	0.01162		0.01927	0.0291	0.02437	0.07013
	left-DLPFC_to_right-DLPFC	0.01202	0.01557	0.00526	0.00682		0.00566	0.00648	0.00946	0.01164		0.02103	0.03525	0.01934	0.06244
	right-DLPFC_to_rACC	0.00816	0.01404	0.01997	0.04036		0.0152	0.02449	0.01081	0.01534		0.00776	0.0122	0.00952	0.01387
	right-DLPFC_to_left-DLPFC	0.01531	0.02857	0.00849	0.01378		0.0094	0.01599	0.01292	0.01699		0.02428	0.05156	0.01205	0.02112
	Executive Control Network: alpha band
	rACC_to_left-DLPFC	0.00971	0.0126	0.0263	0.04671		0.02547	0.03288	0.01896	0.03093		0.03592	0.07835	0.01586	0.02918
	rACC_to_right-DLPFC	0.02023	0.04024	0.01225	0.02307		0.01655	0.0444	0.01837	0.02538		0.02422	0.04412	0.0139	0.01877
	left-DLPFC_to_rACC	0.01661	0.03247	0.01026	0.01128		0.0212	0.03306	0.00883	0.01101		0.01969	0.02616	0.02328	0.06607
	left-DLPFC_to_right-DLPFC	0.01235	0.01573	0.00515	0.00626		0.00607	0.00684	0.01027	0.01303		0.02346	0.03614	0.02142	0.0651
	right-DLPFC_to_rACC	0.00956	0.01438	0.02309	0.04304		0.01764	0.02269	0.01162	0.01653		0.00893	0.01343	0.01288	0.02537
	right-DLPFC_to_left-DLPFC	0.01586	0.02844	0.00757	0.01061		0.01128	0.01758	0.01512	0.01876		0.02778	0.05228	0.0169	0.02913
	Salience Network: theta band
	rACC_to_left-AI	0.04174	0.07273	0.03083	0.03461		0.01216	0.01515	0.03302	0.05008		0.03273	0.05364	0.08368	0.14148
	rACC_to_right-AI	0.03423	0.07198	0.02116	0.02494		0.01839	0.02315	0.02896	0.03162		0.02714	0.05132	0.04058	0.08119
	left-AI_to_rACC	0.0341	0.08626	0.03299	0.0619		0.03783	0.07675	0.02085	0.02853		0.02221	0.031	0.05853	0.12523
	left-AI_to_right-AI	0.03623	0.08953	0.01605	0.02128		0.01221	0.02478	0.01757	0.02024		0.02019	0.04516	0.03064	0.08135
	right-AI_to_rACC	0.01516	0.03275	0.02141	0.03359		0.04121	0.09297	0.02243	0.02733		0.01693	0.02352	0.01885	0.03744
	right-AI_to_left-AI	0.00832	0.01153	0.01839	0.02391		0.01115	0.01909	0.01364	0.02069		0.02228	0.03882	0.0237	0.04879
	Salience Network: alpha band
	rACC_to_left-AI	0.037	0.06075	0.03147	0.03395		0.0154	0.01867	0.03637	0.05392		0.04015	0.07147	0.09692	0.17252
	rACC_to_right-AI	0.02888	0.04824	0.0211	0.02096		0.02209	0.0277	0.02982	0.03392		0.03582	0.07381	0.04593	0.08981
	left-AI_to_rACC	0.03535	0.08808	0.02992	0.05994		0.03589	0.06537	0.02144	0.02885		0.03311	0.05014	0.06784	0.15315
	left-AI_to_right-AI	0.02779	0.06411	0.01245	0.01713		0.00995	0.01206	0.01966	0.0234		0.02574	0.05019	0.04306	0.12385
	right-AI_to_rACC	0.01714	0.03475	0.02105	0.03396		0.04057	0.07777	0.02441	0.03041		0.02015	0.02833	0.01778	0.03092
	right-AI_to_left-AI	0.00787	0.01132	0.01493	0.01417		0.01234	0.01809	0.01394	0.02052		0.02567	0.04693	0.0253	0.04413
	Abbreviations: Active stim_RS, Active stimulation-Resting State; Active stim_MW, Active stimulation-Mindfulness Walking; Sham stim_MW, Sham stimulation-Mindfulness Walking; n, sample size; M, mean; SD, standard deviation; IPL, inferior parietal lobule; mPFC, medial prefrontal cortex; PCC, posterior cingulate cortex; rACC, rostral anterior cingulate cortex; DLPFC, dorsolateral prefrontal cortex; A…
