# Supplementary material for: Effects of transcranial direct current stimulation and mindful walking on directional brain connectivity: An isolated effective coherence analysis
Source: Clin Neurophysiol Pract. 2026 Jul 13;11:593–600. doi: 10.1016/j.cnp.2026.07.006 (PMC13400282; doi:10.1016/j.cnp.2026.07.006)
Supplement: Supplementary material 2 — Results of the Multiple Regression Analysis of Changes in iCoh withinthe Default Mode Network. [file mmc2.xlsx]

## Sheet: Sheet1
Supplementary table 2
		β	SE	t value	p value				β	SE	t value	p value
	diff mPFC_to_PCC (theta band)							diff mPFC_to_PCC (alpha band)
	Intercept	-0.830201	0.942765	-0.880602	0.381547			Intercept	-0.588453	0.887044	-0.663387	0.509326
	stimulation	0.680378	0.694633	0.979479	0.330717			stimulation	0.0395017	0.651511	0.0606309	0.951831
	intervention	0.313203	0.833347	0.375838	0.708174			intervention	0.160466	0.782123	0.205168	0.838054
	sex	1.04547	0.61365	1.70369	0.0928746			sex	1.22663	0.577922	2.12249	0.0374412	*
	age	-0.00821268	0.0255484	-0.321456	0.748823			age	-0.0176603	0.0238739	-0.739732	0.462009
	diff mPFC_to_left-IPL (theta band)							diff mPFC_to_left-IPL (alpha band)
	Intercept	0.19479	1.00644	0.193544	0.847119			Intercept	-0.0219555	0.992242	-0.0221272	0.982412
	stimulation	0.0377138	0.751489	0.0501855	0.960124			stimulation	0.0436022	0.739823	0.0589359	0.953179
	intervention	-0.770856	0.869197	-0.88686	0.378327			intervention	-0.620665	0.855703	-0.725327	0.470777
	sex	-0.215133	0.660048	-0.325936	0.745488			sex	-0.054437	0.648835	-0.0838995	0.933387
	age	-0.0209765	0.0268495	-0.781262	0.437401			age	-0.0134455	0.0265984	-0.505498	0.614868
	diff mPFC_to_right-IPL (theta band)							diff mPFC_to_right-IPL (alpha band)
	Intercept	0.504698	0.908862	0.555308	0.580406			Intercept	0.348542	0.909146	0.383373	0.702573
	stimulation	-0.149854	0.66456	-0.225494	0.822234			stimulation	0.0999093	0.664767	0.150292	0.880954
	intervention	-0.802553	0.79987	-1.00335	0.31905			intervention	-0.858162	0.80012	-1.07254	0.287059
	sex	-0.312339	0.590443	-0.528991	0.598439			sex	-0.730622	0.590627	-1.23703	0.220097
	age	-0.00399489	0.0246399	-0.162131	0.871657			age	-0.00685658	0.0246476	-0.278184	0.781668
	diff mPFC_to_rACC (theta band)							diff mPFC_to_rACC (alpha band)
	Intercept	1.12892	0.787952	1.43272	0.156453			Intercept	0.987253	0.74952	1.31718	0.192074
	stimulation	-0.67382	0.568881	-1.18446	0.240293			stimulation	-0.61797	0.539642	-1.14515	0.256048
	intervention	-0.776847	0.696677	-1.11507	0.268687			intervention	-0.878658	0.660797	-1.32969	0.187936
	sex	-0.39639	0.509625	-0.777807	0.439341			sex	-0.676682	0.483061	-1.40082	0.165685
	age	0.0289241	0.0211239	1.36926	0.175358			age	0.0237779	0.0202115	1.17645	0.243399
	diff PCC_to_mPFC (theta band)							diff PCC_to_mPFC (alpha band)
	Intercept	0.0263861	0.855912	0.0308281	0.975493			Intercept	-0.404983	0.883739	-0.458261	0.648165
	stimulation	-0.600899	0.627253	-0.957986	0.341321			stimulation	-0.40192	0.647645	-0.620587	0.536858
	intervention	0.454012	0.755911	0.600616	0.550008			intervention	0.825066	0.780486	1.05712	0.294041
	sex	0.480776	0.553712	0.868278	0.388167			sex	0.59546	0.571714	1.04154	0.301161
	age	0.0232717	0.0234904	0.990688	0.325202			age	0.0185105	0.0242541	0.76319	0.447879
	diff PCC_to_left-IPL (theta band)							diff PCC_to_left-IPL (alpha band)
	Intercept	-0.0419258	0.825622	-0.0507808	0.959643			Intercept	-0.0116352	0.829588	-0.0140253	0.988849
	stimulation	0.0138653	0.599523	0.0231272	0.981614			stimulation	0.0592275	0.606595	0.0976394	0.92249
	intervention	0.29953	0.727136	0.411932	0.681631			intervention	0.321263	0.730103	0.440025	0.661237
	sex	0.593695	0.534494	1.11076	0.270419			sex	0.522929	0.538943	0.970288	0.335151
	age	0.0188094	0.0223554	0.841381	0.402959			age	0.0270277	0.0224908	1.20173	0.233407
	diff PCC_to_right-IPL (theta band)							diff PCC_to_right-IPL (alpha band)
	Intercept	0.494297	0.906755	0.545127	0.587351			Intercept	0.874299	0.865792	1.00983	0.316008
	stimulation	-0.757832	0.663019	-1.143	0.256825			stimulation	-0.800951	0.635522	-1.26031	0.211686
	intervention	-0.0554508	0.798016	-0.0694858	0.944796			intervention	-0.524927	0.763182	-0.687813	0.493811
	sex	1.0261	0.589074	1.74188	0.0857995			sex	0.928564	0.566094	1.6403	0.105366
	age	-0.0245869	0.0245828	-1.00017	0.320579			age	-0.0245988	0.0235041	-1.04658	0.298845
	diff PCC_to_rACC (theta band)							diff PCC_to_rACC (alpha band)
	Intercept	1.03616	0.7693	1.34689	0.18224			Intercept	0.962894	0.853054	1.12876	0.262746
	stimulation	-1.60322	0.562512	-2.85011	0.00569641	*		stimulation	-1.35549	0.623753	-2.17312	0.0330624	*
	intervention	-0.283247	0.677045	-0.418357	0.676931			intervention	-0.327019	0.750755	-0.435587	0.664439
	sex	0.815638	0.499776	1.63201	0.107044			sex	0.956474	0.554187	1.7259	0.088654
	age	0.0120623	0.0208563	0.578355	0.564829			age	0.00772767	0.0231269	0.334141	0.739244
	diff left-IPL_to_mPFC (theta band)							diff left-IPL_to_mPFC (alpha band)
	Intercept	2.20395	0.752096	2.93041	0.00453282			Intercept	2.24353	0.688635	3.25794	0.00172311
	stimulation	-0.868568	0.549932	-1.57941	0.118626			stimulation	-1.02738	0.504259	-2.03741	0.0453376
	intervention	-1.68893	0.661904	-2.55163	0.0128458	*		intervention	-1.84423	0.602261	-3.06219	0.0031024	*
	sex	0.385513	0.4886	0.789016	0.432693			sex	0.281712	0.445861	0.63184	0.529521
	age	0.0358002	0.0203899	1.75578	0.0833784			age	0.0264918	0.0185838	1.42553	0.158385
	diff left-IPL_to_PCC (theta band)							diff left-IPL_to_PCC (alpha band)
	Intercept	-0.327	1.04427	-0.313137	0.755121			Intercept	-0.0314268	1.02508	-0.0306579	0.975628
	stimulation	0.716564	0.774185	0.925572	0.357894			stimulation	0.369121	0.752548	0.490495	0.625296
	intervention	0.0862858	0.918941	0.0938969	0.925463			intervention	-0.0642003	0.899951	-0.0713376	0.94333
	sex	0.685148	0.683671	1.00216	0.319768			sex	0.874728	0.667109	1.31122	0.194008
	age	0.0115747	0.0286197	0.404431	0.687147			age	0.00367638	0.0278921	0.131807	0.89551
	diff left-IPL_to_right-IPL (theta band)							diff left-IPL_to_right-IPL (alpha band)
	Intercept	-0.289171	1.06845	-0.270645	0.787439			Intercept	-0.206694	0.989723	-0.20884	0.835163
	stimulation	0.0891538	0.781251	0.114117	0.909463			stimulation	0.0407098	0.723685	0.0562534	0.955296
	intervention	-0.0968652	0.940321	-0.103013	0.918239			intervention	-0.18447	0.871034	-0.211782	0.832875
	sex	-0.198279	0.69412	-0.285656	0.775962			sex	-0.368227	0.642974	-0.572693	0.568637
	age	0.0378448	0.0289665	1.3065	0.19554			age	0.0307915	0.0268321	1.14756	0.254948
	diff left-IPL_to_rACC (theta band)							diff left-IPL_to_rACC (alpha band)
	Intercept	1.50221	0.799146	1.87976	0.0641864			Intercept	1.46285	0.74691	1.95854	0.054041
	stimulation	-0.898343	0.584335	-1.53738	0.128584			stimulation	-0.949602	0.54614	-1.73875	0.0863531
	intervention	-1.07263	0.703311	-1.52511	0.131612			intervention	-1.10856	0.65734	-1.68644	0.0960403
	sex	0.716982	0.519165	1.38103	0.171542			sex	0.633582	0.48523	1.30573	0.1958
	age	0.0319299	0.0216654	1.47377	0.144901			age	0.0239887	0.0202493	1.18467	0.240043
	diff right-IPL_to_mPFC (theta band)							diff right-IPL_to_mPFC (alpha band)
	Intercept	0.243557	0.8692	0.280209	0.780144			Intercept	-0.541597	0.825192	-0.656329	0.51386
	stimulation	0.188045	0.644491	0.291772	0.771324			stimulation	0.411228	0.604323	0.680478	0.498547
	intervention	-0.326434	0.763004	-0.427827	0.67009			intervention	0.507493	0.720845	0.704025	0.483857
	sex	0.470082	0.57129	0.822843	0.413392			sex	0.40402	0.537733	0.751339	0.45508
	age	0.0197186	0.0238669	0.82619	0.411503			age	-0.00798753	0.0226535	-0.352596	0.725498
	diff right-IPL_to_PCC (theta band)							diff right-IPL_to_PCC (alpha band)
	Intercept	0.902262	0.884577	1.01999	0.311147			Intercept	0.776025	0.845333	0.918011	0.361678
	stimulation	-0.201976	0.646803	-0.312268	0.75574			stimulation	-0.161408	0.618108	-0.261132	0.794736
	intervention	-0.993713	0.778498	-1.27645	0.205899			intervention	-0.953402	0.74396	-1.28152	0.204122
	sex	0.611674	0.574666	1.0644	0.290705			sex	0.582771	0.549171	1.06118	0.292153
	age	-0.0174446	0.0239815	-0.727419	0.469328			age	-0.0188419	0.0229176	-0.822157	0.413702
	diff right-IPL_to_left-IPL (theta band)							diff right-IPL_to_left-IPL (alpha band)
	Intercept	-0.850841	0.877307	-0.969833	0.335377			Intercept	-1.32061	0.851541	-1.55085	0.125384
	stimulation	0.796551	0.641487	1.24173	0.218368			stimulation	0.928352	0.623882	1.48802	0.141173
	intervention	0.273059	0.7721	0.353658	0.724629			intervention	0.559346	0.745154	0.750645	0.455347
	sex	0.218527	0.569943	0.383418	0.702539			sex	0.183109	0.551879	0.331792	0.741024
	age	0.00862355	0.0237845	0.362571	0.717988			age	0.0168364	0.0229633	0.733187	0.465859
	diff right-IPL_to_rACC (theta band)							diff right-IPL_to_rACC (alpha band)
	Intercept	1.16423	0.833163	1.39736	0.166597			Intercept	0.603484	0.765363	0.788494	0.433148
	stimulation	-0.448173	0.609208	-0.735665	0.464325			stimulation	-0.0263301	0.566528	-0.0464764	0.963067
	intervention	-1.28087	0.733249	-1.74684	0.0849301			intervention	-0.914996	0.662244	-1.38166	0.171599
	sex	0.333227	0.541264	0.615646	0.540069			sex	0.240978	0.500775	0.48121	0.631912
	age	-0.0104344	0.0225876	-0.461951	0.645509			age	-0.00394227	0.020688	-0.190558	0.84944
	diff rACC_to_mPFC (theta band)							diff rACC_to_mPFC (alpha band)
	Intercept	1.45439	0.961089	1.51328	0.134648			Intercept	1.80075	0.94845	1.89863	0.0616777
	stimulation	-0.0861629	0.704595	-0.122287	0.903017			stimulation	-0.249477	0.695329	-0.35879	0.720817
	intervention	-1.82552	0.841681	-2.16889	0.0334414	*		intervention	-2.12124	0.830612	-2.55383	0.0128027	*
	sex	-0.363687	0.62364	-0.583168	0.561628			sex	-0.501507	0.615439	-0.814877	0.417868
	age	-0.0476086	0.025926	-1.83633	0.0704955			age	-0.0513537	0.025585	-2.00718	0.0485388
	diff rACC_to_PCC (theta band)							diff rACC_to_PCC (alpha band)
	Intercept	-0.505387	0.909988	-0.555378	0.580407			Intercept	-0.0176197	0.926127	-0.0190251	0.984874
	stimulation	0.438589	0.666739	0.657813	0.512816			stimulation	0.126623	0.677581	0.186875	0.852292
	intervention	0.335242	0.799408	0.419364	0.676235			intervention	0.0072088	0.818768	0.00880445	0.993
	sex	0.823984	0.589011	1.39893	0.16625			sex	0.706508	0.601503	1.17457	0.24409
	age	-0.0170482	0.0244347	-0.697702	0.487675			age	-0.0213454	0.0249844	-0.854347	0.395786
	diff rACC_to_left-IPL (theta band)							diff rACC_to_left-IPL (alpha band)
	Intercept	-0.145628	1.07891	-0.134977	0.893012			Intercept	-0.124047	1.11044	-0.11171	0.911365
	stimulation	0.754139	0.794152	0.949615	0.345529			stimulation	0.849049	0.811957	1.04568	0.299206
	intervention	-1.07604	0.949613	-1.13313	0.260971			intervention	-1.04728	0.977279	-1.07163	0.287465
	sex	-0.532926	0.70224	-0.758895	0.450428			sex	-0.31882	0.721401	-0.441946	0.659853
	age	0.0070415	0.0292289	0.240909	0.81032			age	-0.00365414	0.030105	-0.12138	0.903728
	diff rACC_to_right-IPL (theta band)							diff rACC_to_right-IPL (alpha band)
	Intercept	0.489977	0.969548	0.505366	0.614845			Intercept	0.795484	0.994855	0.799597	0.426574
	stimulation	0.442512	0.708933	0.624194	0.534473			stimulation	0.404561	0.727438	0.556145	0.579836
	intervention	-1.18192	0.853279	-1.38515	0.170283			intervention	-1.4853	0.875551	-1.69641	0.0941272
	sex	-0.845912	0.629867	-1.343	0.18349			sex	-1.13874	0.646308	-1.76191	0.0823292
	age	-0.0360788	0.0262852	-1.37259	0.17414			age	-0.0352039	0.0269713	-1.30524	0.195968
	Note: SE, standard error; IPL, inferior parietal lobule; mPFC, medial prefrontal cortex; PCC, posterior cingulate cortex; rACC, rostral anterior cingulate cortex; *, p < 0.05
