# Supplementary material for: Effects of transcranial direct current stimulation and mindful walking on directional brain connectivity: An isolated effective coherence analysis
Source: Clin Neurophysiol Pract. 2026 Jul 13;11:593–600. doi: 10.1016/j.cnp.2026.07.006 (PMC13400282; doi:10.1016/j.cnp.2026.07.006)
Supplement: Supplementary material 3 — Results of the Multiple Regression Analysis of Changes in iCoh within the Excective Control Network. [file mmc3.xlsx]

## Sheet: Sheet1
Supplementary table 3
		β	SE	t value	p value				β	SE	t value	p value
	diff rACC_to_left-DLPFC (theta band)							diff rACC_to_left-DLPFC (alpha band)
	Intercept	0.949639	0.935096	1.01555	0.313243			Intercept	0.958267	0.908917	1.05429	0.295273
	stimulation	-0.0360401	0.683742	-0.0527101	0.958109			stimulation	0.0955449	0.6646	0.143763	0.886089
	intervention	-1.23573	0.822959	-1.50157	0.137582			intervention	-1.38537	0.799919	-1.73188	0.0875769
	sex	-0.559072	0.607486	-0.920305	0.360486			sex	-0.592213	0.590479	-1.00294	0.31925
	age	-0.0161961	0.0253511	-0.638869	0.524935			age	-0.0301596	0.0246414	-1.22394	0.224966
	diff rACC_to_right-DLPFC (theta band)							diff rACC_to_right-DLPFC (alpha band)
	Intercept	-0.504901	0.870075	-0.580296	0.563527			Intercept	-0.88226	0.847732	-1.04073	0.301532
	stimulation	0.859561	0.636198	1.35109	0.180897			stimulation	1.01392	0.620759	1.63335	0.106823
	intervention	0.0913169	0.765734	0.119254	0.905406			intervention	0.296779	0.741403	0.400294	0.690142
	sex	-0.755473	0.565244	-1.33654	0.18558			sex	-0.739584	0.548869	-1.34747	0.182114
	age	0.00413418	0.0235884	0.175263	0.861365			age	0.00276009	0.0228773	0.120648	0.904311
	diff left-DLPFC_to_rACC (theta band)							diff left-DLPFC_to_rACC (alpha band)
	Intercept	0.196982	0.734474	0.268195	0.789338			Intercept	0.354492	0.72472	0.489144	0.626227
	stimulation	-0.328644	0.543761	-0.60439	0.547538			stimulation	-0.326706	0.529915	-0.616525	0.539493
	intervention	-0.661088	0.646876	-1.02197	0.310314			intervention	-0.820284	0.637811	-1.28609	0.202532
	sex	0.564771	0.481993	1.17174	0.245273			sex	0.894121	0.470815	1.89909	0.0615589
	age	0.0170099	0.0204025	0.833714	0.407278			age	0.0105308	0.0196477	0.535979	0.593625
	diff left-DLPFC_to_right-DLPFC (theta band)							diff left-DLPFC_to_right-DLPFC (alpha band)
	Intercept	-1.56263	0.782831	-1.99613	0.0500487			Intercept	-1.49753	0.728951	-2.05437	0.0437301
	stimulation	0.87462	0.556009	1.57303	0.120493			stimulation	1.02213	0.536751	1.9043	0.0610412
	intervention	1.03142	0.690143	1.4945	0.13981			intervention	0.851238	0.634315	1.34198	0.184002
	sex	0.0963673	0.491656	0.196006	0.845208			sex	0.0531212	0.46959	0.113123	0.910262
	age	0.00642981	0.0213169	0.30163	0.763883			age	-0.000818624	0.0195629	-0.0418458	0.966742
	diff right-DLPFC_to_rACC (theta band)							diff right-DLPFC_to_rACC (alpha band)
	Intercept	1.17717	0.825647	1.42576	0.158321			Intercept	1.21164	0.80971	1.49638	0.138986
	stimulation	-0.47313	0.604234	-0.783025	0.436217			stimulation	-0.661987	0.59257	-1.11714	0.267699
	intervention	-1.40117	0.721699	-1.94149	0.0561685			intervention	-1.43998	0.707768	-2.03453	0.0456343	*
	sex	-0.879878	0.534009	-1.64768	0.103837			sex	-0.866732	0.523701	-1.65501	0.102336
	age	-0.0197276	0.0223162	-0.884002	0.379679			age	-0.028101	0.0218855	-1.284	0.203315
	diff right-DLPFC_to_left-DLPFC (theta band)							diff right-DLPFC_to_left-DLPFC (alpha band)
	Intercept	-1.5729	0.784247	-2.00561	0.0487096			Intercept	-1.36974	0.726585	-1.88518	0.0634407
	stimulation	1.47904	0.575421	2.57037	0.0122575	*		stimulation	1.19683	0.531279	2.25274	0.0273238	*
	intervention	0.631016	0.687698	0.917577	0.361947			intervention	0.611017	0.639453	0.955532	0.342506
	sex	-0.063588	0.509739	-0.124746	0.901077			sex	-0.176363	0.472026	-0.373629	0.709778
	age	0.0027218	0.0212253	0.128234	0.898326			age	0.00122373	0.0196983	0.0621235	0.950637
	Note: SE, standard error; rACC, rostral anterior cingulate cortex; DLPFC, dorsolateral prefrontal cortex; *, p < 0.05
