# Supplementary material for: Effects of transcranial direct current stimulation and mindful walking on directional brain connectivity: An isolated effective coherence analysis
Source: Clin Neurophysiol Pract. 2026 Jul 13;11:593–600. doi: 10.1016/j.cnp.2026.07.006 (PMC13400282; doi:10.1016/j.cnp.2026.07.006)
Supplement: Supplementary material 4 — Results of the Multiple Regression Analysis of Changes in iCoh within the Salience Network. [file mmc4.xlsx]

## Sheet: Sheet1
Supplmentary table 4
		β	SE	t value	p value				β	SE	t value	p value
	diff rACC_to_left_AI (theta band)							diff rACC_to_left_AI (alpha band)
	Intercept	0.840883	0.782172	1.07506	0.285987			Intercept	0.811661	0.755209	1.07475	0.286075
	stimulation	-0.287878	0.574436	-0.501149	0.617816			stimulation	-0.276919	0.552208	-0.501476	0.617566
	intervention	0.074432	0.687409	0.108279	0.91408			intervention	-0.0418211	0.664643	-0.0629227	0.950002
	sex	-0.487675	0.5095	-0.957163	0.341733			sex	-0.373504	0.490622	-0.761288	0.448971
	age	0.005748	0.0214116	0.268453	0.789129			age	-0.0095974	0.0204743	-0.468754	0.640661
	diff rACC_to_right-AI (theta band)							diff rACC_to_right-AI (alpha band)
	Intercept	0.276913	0.914184	0.302907	0.762872			Intercept	0.705407	0.875419	0.805794	0.423212
	stimulation	-0.244573	0.67204	-0.363926	0.717026			stimulation	-0.5235	0.649481	-0.806028	0.423078
	intervention	0.510188	0.800049	0.637696	0.525782			intervention	-0.121252	0.7685	-0.157777	0.875107
	sex	0.0350603	0.591732	0.0592504	0.952924			sex	-0.460108	0.569561	-0.807829	0.422048
	age	-0.00296397	0.0245066	-0.120946	0.904085			age	0.0048586	0.0232719	0.208775	0.835257
	diff left-AI_to_rACC (theta band)							diff left-AI_to_rACC (alpha band)
	Intercept	0.566341	0.908115	0.623644	0.53486			Intercept	0.684053	0.903256	0.757319	0.45133
	stimulation	-0.6772	0.657106	-1.03058	0.306236			stimulation	-0.427684	0.66046	-0.647555	0.519333
	intervention	-0.381403	0.802584	-0.475219	0.63609			intervention	-0.743141	0.794936	-0.934844	0.352994
	sex	-0.286952	0.590997	-0.485538	0.62879			sex	-0.422915	0.5868	-0.720714	0.473419
	age	0.0329181	0.0244219	1.34789	0.181979			age	0.0326433	0.0244879	1.33304	0.186722
	diff left-AI_to_right-AI (theta band)							diff left-AI_to_right-AI (alpha band)
	Intercept	-0.635166	0.799495	-0.794458	0.429734			Intercept	-1.18593	0.747433	-1.58667	0.11716
	stimulation	0.495158	0.591882	0.836582	0.405801			stimulation	1.06605	0.547766	1.94619	0.0557058
	intervention	0.802235	0.702197	1.14247	0.257327			intervention	0.986033	0.651823	1.51273	0.134915
	sex	-0.265087	0.520569	-0.509226	0.612267			sex	-0.698186	0.486351	-1.43556	0.155645
	age	-0.00568578	0.0219719	-0.258776	0.796602			age	-0.0112239	0.0205881	-0.545165	0.587398
	diff right-AI_to_rACC (theta band)							diff right-AI_to_rACC (alpha band)
	Intercept	0.198918	0.862589	0.230606	0.818284			Intercept	0.151389	0.902227	0.167794	0.867215
	stimulation	0.410302	0.635092	0.646051	0.520329			stimulation	0.242958	0.659708	0.368281	0.713744
	intervention	-0.357852	0.759092	-0.471421	0.638785			intervention	-0.386104	0.794031	-0.486257	0.628261
	sex	-0.338216	0.561657	-0.602176	0.548975			sex	-0.0844285	0.586132	-0.144043	0.885869
	age	-0.00039248	0.023439	-0.0167447	0.986687			age	0.00408252	0.02446	0.166906	0.867912
	diff right-AI_to_left-AI (theta band)							diff right-AI_to_left-AI (alpha band)
	Intercept	1.91207	0.869079	2.20011	0.0310089			Intercept	1.70491	0.812728	2.09776	0.0394867
	stimulation	-0.671244	0.635471	-1.05629	0.294365			stimulation	-0.446223	0.598559	-0.745495	0.458433
	intervention	-1.23908	0.764858	-1.62001	0.109603			intervention	-1.13358	0.715097	-1.58521	0.117363
	sex	0.229971	0.564598	0.407318	0.684983			sex	0.106466	0.529426	0.201097	0.841198
	age	-0.022212	0.0235614	-0.942727	0.348973			age	-0.0269117	0.0222034	-1.21205	0.229511
	Note: SE, standard error; rACC, rostral anterior cingulate cortex; AI, anterior insula
